# Supplementary material for: Heightened Sensitivity of the Hyperexcitable Occipital Cortex to Spreading Depression: Evidence for State-Dependent Mechanisms of Migraine Aura
Source: Neurol Int. 2026 May 21;18(5):97. doi: 10.3390/neurolint18050097 (PMC13210180; doi:10.3390/neurolint18050097)
Supplement: Supplementary file 1 [file neurolint-18-00097-s001.zip]

Archive with 1 entries (1 files):
- neurolint-4254826-supplementary.pdf
